# Supplementary material for: The urban-rural disparity in the prevalence and risk factors of hypertension among the elderly in China—a cross-sectional study
Source: PeerJ. 2019 Nov 7;7:e8015. doi: 10.7717/peerj.8015 (PMC6916758; doi:10.7717/peerj.8015)
Supplement: Supplemental Information 2 [file peerj-07-8015-s002.csaplan]

<?xml version="1.0" encoding="UTF-8" standalone="no"?>
<SPSSComplexSamples version="1.0">
	<Header copyright="Copyright (c) IBM Corp., 2012. All Rights Reserved."/>
	<AnalysisDesign SRSestimator="wor" numberOfStages="1">
		<AnalysisStage estimationMethod="wr" stageNumber="1">
			<StrataVarList numberOfVariables="1">
				<Variable name="Strat"/>
			</StrataVarList>
			<ClusterVarList numberOfVariables="1">
				<Variable name="communityID"/>
			</ClusterVarList>
		</AnalysisStage>
		<Weight>
			<Variable name="INDV_weight"/>
		</Weight>
	</AnalysisDesign>
</SPSSComplexSamples>
